# Supplementary material for: SNX20AR/MiRNA-301a-3p/SNX20 Axis Associated With Cell Proliferation and Immune Infiltration in Lung Adenocarcinoma
Source: Front Mol Biosci. 2021 Sep 17;8:744363. doi: 10.3389/fmolb.2021.744363 (PMC8484765; doi:10.3389/fmolb.2021.744363)
Supplement: Supplementary file 1 [file Table2.xlsx]

## Sheet: Sheet1
Cytosol	Cytoplasm	Ribosome	Nucleus	Exosome
0.927731	0.0397562	0.0265604	0.00492979	0.00102234
