# Supplementary material for: SNX20AR/MiRNA-301a-3p/SNX20 Axis Associated With Cell Proliferation and Immune Infiltration in Lung Adenocarcinoma
Source: Front Mol Biosci. 2021 Sep 17;8:744363. doi: 10.3389/fmolb.2021.744363 (PMC8484765; doi:10.3389/fmolb.2021.744363)
Supplement: Supplementary file 2 [file Table3.xlsx]

## Sheet: Sheet1
SNX20AR	HOTAIR	XIST	GAPDH	ACTB
0.0042746	0.184882	0.219129	0.999995	1
