# Supplementary material for: SNX20AR/MiRNA-301a-3p/SNX20 Axis Associated With Cell Proliferation and Immune Infiltration in Lung Adenocarcinoma
Source: Front Mol Biosci. 2021 Sep 17;8:744363. doi: 10.3389/fmolb.2021.744363 (PMC8484765; doi:10.3389/fmolb.2021.744363)
Supplement: Supplementary file 3 [file Table9.xlsx]

## Sheet: Sheet1
Description	Gene markers	LUAD
		None		Purity
		cor	p	cor	p
B cell	CD19	0.523	***	0.394	***
	CD79A	0.482	***	0.354	***
CD8+ T cell	CD8A	0.607	***	0.511	***
	CD8B	0.495	***	0.41	***
Dendritic cell	ITGAX	0.756	***	0.702	***
	NRP1	0.314	***	0.298	***
	CD1C	0.553	***	0.491	***
	HLA-DPA1	0.752	***	0.704	***
	HLA-DRA	0.737	***	0.675	***
	HLA-DQB1	0.757	***	0.488	***
	HLA-DPB1	0.571	***	0.702	***
M1 Macrophage	PTGS2	-0.124	*	-0.146	*
	IRF5	0.596	***	0.54	***
	NOS2	0.176	**	0.091	0.56
M2 Macrophage	MS4A4A	0.689	***	0.623	***
	VSIG4	0.658	***	0.611	***
	CD163	0.7	***	0.643	***
Monocyte	CSF1R	0.848	***	0.816	***
	CD86	0.81	***	0.764	***
	KIR2DS4	0.258	***	0.189	***
	KIR3DL3	0.106	***	0.08	***
	KIR3DL2	0.347	***	0.265	***
	KIR3DL1	0.22	***	0.154	***
Natural killer cell	KIR2DL4	0.247	***	0.167	**
	KIR2DL3	0.284	***	0.208	***
	KIR2DL1	0.209	***	0.154	***
Neutrophils	CCR7	0.717	***	0.626	***
	ITGAM	0.785	***	0.753	***
	CEACAM8	0.313	***	0.321	***
T cell (general)	CD3D	0.686	***	0.585	***
	CD3E	0.759	***	0.683	***
	CD2	0.8	***	0.736	***
T cell exhaustion	CTLA4	0.685	***	0.591	***
	LAG3	0.519	***	0.434	***
	HAVCR2	0.804	***	0.755	***
	GZMB	0.428	***	0.314	***
	PDCD1	0.668	***	0.592	***
TAM	CCL2	0.498	***	0.404	***
	IL10	0.623	***	0.535	***
	CD68	0.689	***	0.641	***
Tfh	BCL6	0.144	***	0.148	***
	IL21	0.427	***	0.383	***
Th1	TBX21	0.661	***	0.578	***
	STAT4	0.609	***	0.51	***
	STAT1	0.517	***	0.45	***
	IFNG	0.489	***	0.401	***
Th2	GATA3	0.544	***	0.439	***
	STAT6	0.294	***	0.345	***
	STAT5A	0.785	***	0.739	***
Th17	STAT3	0.216	***	0.252	***
	IL17A	0.256	***	0.189	***
Treg	FOXP3	0.764	***	0.707	***
	CCR8	0.776	***	0.728	***
	STAT5B	0.476	***	0.496	***
	TGFB1	0.577	***	0.52	***
