# Supplementary material for: SNX20AR/MiRNA-301a-3p/SNX20 Axis Associated With Cell Proliferation and Immune Infiltration in Lung Adenocarcinoma
Source: Front Mol Biosci. 2021 Sep 17;8:744363. doi: 10.3389/fmolb.2021.744363 (PMC8484765; doi:10.3389/fmolb.2021.744363)
Supplement: Supplementary file 4 [file Table6.xlsx]

## Sheet: SNX20 miRNA
The miRNAs that target SNX20
miRNAid	miRNAname	geneID	geneName	geneType	chromosome	narrowStart	narrowEnd	broadStart	broadEnd	strand	clipExpNum	degraExpNum	RBP	PITA	RNA22	miRmap	microT	miRanda	PicTar	TargetScan	pancancerNum
MIMAT0000255	hsa-miR-34a-5p	ENSG00000167208	SNX20	protein_coding	chr16	50705912	50705917	50705912	50705917	-	1	0	AGO2	0	0	1	0	0	0	0	4
MIMAT0000456	hsa-miR-186-5p	ENSG00000167208	SNX20	protein_coding	chr16	50707220	50707225	50707219	50707240	-	1	0	AGO2	1	0	0	0	1	0	0	3
MIMAT0000456	hsa-miR-186-5p	ENSG00000167208	SNX20	protein_coding	chr16	50707242	50707247	50707242	50707247	-	1	0	AGO2	1	0	0	0	0	0	0	3
MIMAT0000685	hsa-miR-34b-5p	ENSG00000167208	SNX20	protein_coding	chr16	50705911	50705917	50705911	50705917	-	1	0	AGO2	0	0	1	0	0	0	0	1
MIMAT0000686	hsa-miR-34c-5p	ENSG00000167208	SNX20	protein_coding	chr16	50705912	50705917	50705912	50705917	-	1	0	AGO2	0	0	1	0	0	0	0	4
MIMAT0000688	hsa-miR-301a-3p	ENSG00000167208	SNX20	protein_coding	chr16	50705789	50705808	50705789	50705808	-	1	0	AGO1-4	0	1	0	0	0	0	0	12
MIMAT0001541	hsa-miR-449a	ENSG00000167208	SNX20	protein_coding	chr16	50705912	50705917	50705912	50705917	-	1	0	AGO2	0	0	1	0	0	0	0	5
MIMAT0002817	hsa-miR-495-3p	ENSG00000167208	SNX20	protein_coding	chr16	50707213	50707234	50707213	50707234	-	1	0	AGO2	0	0	0	0	1	0	0	5
MIMAT0002831	hsa-miR-519c-5p	ENSG00000167208	SNX20	protein_coding	chr16	50705808	50705814	50705808	50705814	-	1	0	AGO1-4	0	0	1	0	0	0	0	0
MIMAT0002841	hsa-miR-518f-5p	ENSG00000167208	SNX20	protein_coding	chr16	50705808	50705814	50705808	50705814	-	1	0	AGO1-4	0	0	1	0	0	0	0	1
MIMAT0002845	hsa-miR-526a	ENSG00000167208	SNX20	protein_coding	chr16	50705808	50705814	50705808	50705814	-	1	0	AGO1-4	0	0	1	0	0	0	0	1
MIMAT0003327	hsa-miR-449b-5p	ENSG00000167208	SNX20	protein_coding	chr16	50705912	50705917	50705912	50705917	-	1	0	AGO2	0	0	1	0	0	0	0	6
MIMAT0005449	hsa-miR-523-5p	ENSG00000167208	SNX20	protein_coding	chr16	50705808	50705814	50705808	50705814	-	1	0	AGO1-4	0	0	1	0	0	0	0	0
MIMAT0005450	hsa-miR-518e-5p	ENSG00000167208	SNX20	protein_coding	chr16	50705808	50705814	50705808	50705814	-	1	0	AGO1-4	0	0	1	0	0	0	0	1
MIMAT0005451	hsa-miR-522-5p	ENSG00000167208	SNX20	protein_coding	chr16	50705808	50705814	50705808	50705814	-	1	0	AGO1-4	0	0	1	0	0	0	0	0
MIMAT0005452	hsa-miR-519a-5p	ENSG00000167208	SNX20	protein_coding	chr16	50705808	50705814	50705808	50705814	-	1	0	AGO1-4	0	0	1	0	0	0	0	5
MIMAT0005454	hsa-miR-519b-5p	ENSG00000167208	SNX20	protein_coding	chr16	50705808	50705814	50705808	50705814	-	1	0	AGO1-4	0	0	1	0	0	0	0	0
MIMAT0005455	hsa-miR-520c-5p	ENSG00000167208	SNX20	protein_coding	chr16	50705808	50705814	50705808	50705814	-	1	0	AGO1-4	0	0	1	0	0	0	0	2
MIMAT0005456	hsa-miR-518d-5p	ENSG00000167208	SNX20	protein_coding	chr16	50705808	50705814	50705808	50705814	-	1	0	AGO1-4	0	0	1	0	0	0	0	0
MIMAT0010251	hsa-miR-449c-5p	ENSG00000167208	SNX20	protein_coding	chr16	50705911	50705917	50705911	50705917	-	1	0	AGO2	0	0	1	0	0	0	0	6
MIMAT0013517	hsa-miR-2682-5p	ENSG00000167208	SNX20	protein_coding	chr16	50705911	50705917	50705911	50705917	-	1	0	AGO2	0	0	1	0	0	0	0	2
MIMAT0016844	hsa-miR-4295	ENSG00000167208	SNX20	protein_coding	chr16	50705789	50705806	50705789	50705806	-	1	0	AGO1-4	0	1	0	0	0	0	0	1
MIMAT0017992	hsa-miR-3614-5p	ENSG00000167208	SNX20	protein_coding	chr16	50705819	50705824	50705819	50705824	-	1	0	AGO1-4	0	0	1	0	0	0	0	0
MIMAT0018937	hsa-miR-378g	ENSG00000167208	SNX20	protein_coding	chr16	50705825	50705830	50705825	50705830	-	1	0	AGO1-4	0	0	1	0	0	0	0	1
MIMAT0019699	hsa-miR-4640-5p	ENSG00000167208	SNX20	protein_coding	chr16	50705827	50705832	50705827	50705832	-	1	0	AGO1-4	0	0	1	0	0	0	0	7
MIMAT0019845	hsa-miR-4726-5p	ENSG00000167208	SNX20	protein_coding	chr16	50705827	50705832	50705827	50705832	-	1	0	AGO1-4	0	0	1	0	0	0	0	5
