# Supplementary material for: SNX20AR/MiRNA-301a-3p/SNX20 Axis Associated With Cell Proliferation and Immune Infiltration in Lung Adenocarcinoma
Source: Front Mol Biosci. 2021 Sep 17;8:744363. doi: 10.3389/fmolb.2021.744363 (PMC8484765; doi:10.3389/fmolb.2021.744363)
Supplement: Supplementary file 5 [file Table4.xlsx]

## Sheet: SheetName
symbol	drug	cor	fdr
SNX20	I-BET-762	-0.434023	3.52745e-42
SNX20	KIN001-260	-0.417556	2.2734e-38
SNX20	CAL-101	-0.4116	5.43879e-37
SNX20	PIK-93	-0.405738	2.18376e-36
SNX20	PHA-793887	-0.400694	1.64362e-35
SNX20	BIX02189	-0.389058	7.88657e-33
SNX20	TPCA-1	-0.387348	6.5912e-33
SNX20	NG-25	-0.385023	2.41764e-32
SNX20	QL-XI-92	-0.369127	1.74011e-29
SNX20	KIN001-244	-0.368138	5.48482e-29
SNX20	TG101348	-0.368051	1.75641e-29
SNX20	TL-1-85	-0.36724	3.24864e-29
SNX20	BHG712	-0.363183	1.86522e-28
SNX20	NPK76-II-72-1	-0.36122	1.52608e-28
SNX20	VNLG/124	-0.353775	3.7871e-26
SNX20	Methotrexate	-0.352621	6.05351e-25
SNX20	KIN001-236	-0.352285	2.0514e-26
SNX20	JW-7-24-1	-0.350801	1.23138e-26
SNX20	ZSTK474	-0.343355	3.21091e-25
SNX20	THZ-2-49	-0.342064	1.36426e-24
SNX20	5-Fluorouracil	-0.341075	1.42587e-24
SNX20	Tubastatin A	-0.340541	6.28184e-25
SNX20	CP466722	-0.339683	7.31415e-25
SNX20	Navitoclax	-0.338584	7.37381e-23
SNX20	Vorinostat	-0.333613	3.25815e-22
SNX20	KIN001-102	-0.332922	6.65352e-24
SNX20	AZD7762	-0.331618	6.70583e-21
SNX20	BX-912	-0.330295	1.44225e-23
SNX20	AT-7519	-0.326684	7.15619e-23
SNX20	AICAR	-0.325815	4.1555e-20
SNX20	OSI-027	-0.323876	3.08725e-22
SNX20	XMD13-2	-0.323327	2.1127e-22
SNX20	PI-103	-0.319954	1.12764e-21
SNX20	SNX-2112	-0.319172	1.53175e-21
SNX20	OSI-930	-0.317174	9.25809e-21
SNX20	Y-39983	-0.316437	6.67072e-21
SNX20	QL-X-138	-0.310902	2.82396e-20
SNX20	XMD14-99	-0.309422	7.83459e-20
SNX20	AZD8055	-0.307305	8.24148e-18
SNX20	AR-42	-0.306171	7.40672e-20
SNX20	CAY10603	-0.299628	4.38063e-19
SNX20	Sunitinib	-0.288905	5.87167e-07
SNX20	AP-24534	-0.287619	3.63133e-16
SNX20	THZ-2-102-1	-0.286404	3.58313e-17
SNX20	BMS345541	-0.284984	2.72175e-17
SNX20	YM201636	-0.284941	5.68531e-17
SNX20	GSK2126458	-0.28308	1.18886e-16
SNX20	CEP-701	-0.281399	6.34031e-15
SNX20	WZ3105	-0.280375	7.40492e-17
SNX20	CUDC-101	-0.279968	3.03179e-16
SNX20	Phenformin	-0.279715	4.61746e-16
SNX20	T0901317	-0.277868	2.87008e-15
SNX20	Linifanib	-0.274135	4.24274e-15
SNX20	GSK1070916	-0.268068	5.44182e-15
SNX20	GSK690693	-0.267934	4.14601e-15
SNX20	AC220	-0.264107	7.01951e-14
SNX20	Belinostat	-0.259332	8.59653e-14
SNX20	Genentech Cpd 10	-0.255864	7.36033e-14
SNX20	STF-62247	-0.254596	9.29457e-13
SNX20	Masitinib	-0.250365	4.62165e-13
SNX20	FK866	-0.248209	4.90522e-13
SNX20	Ispinesib Mesylate	-0.244205	1.07285e-12
SNX20	XMD15-27	-0.243737	3.12117e-11
SNX20	PAC-1	-0.241952	5.18624e-11
SNX20	UNC0638	-0.241116	4.2019e-13
SNX20	TAK-715	-0.238896	3.69765e-12
SNX20	QL-XII-61	-0.23722	9.88458e-06
SNX20	ATRA	-0.234891	5.73397e-10
SNX20	IPA-3	-0.234223	1.08435e-10
SNX20	XL-184	-0.233252	1.07822e-10
SNX20	CX-5461	-0.23263	1.53405e-11
SNX20	LAQ824	-0.231434	1.79307e-10
SNX20	Sorafenib	-0.22957	0.000469741
SNX20	MS-275	-0.225388	0.000919398
SNX20	BAY 61-3606	-0.22364	1.69992e-09
SNX20	TL-2-105	-0.221655	1.9511e-10
SNX20	MPS-1-IN-1	-0.20764	3.93821e-09
SNX20	KIN001-270	-0.207387	9.09388e-09
SNX20	Salubrinal	-0.203527	0.0048491
SNX20	GSK429286A	-0.198381	4.81972e-08
SNX20	AS605240	-0.192854	1.86451e-07
SNX20	Foretinib	-0.192693	1.00922e-07
SNX20	JQ1	-0.190945	3.41486e-07
SNX20	QL-XII-47	-0.190823	1.52313e-07
SNX20	DMOG	-0.189648	6.12364e-07
SNX20	XMD8-85	-0.188827	0.00427888
SNX20	FR-180204	-0.176197	7.91348e-06
SNX20	Parthenolide	-0.174739	0.0461466
SNX20	EKB-569	-0.170984	3.00887e-06
SNX20	JQ12	-0.170024	0.000118885
SNX20	Vinblastine	-0.169494	1.3409e-05
SNX20	CH5424802	-0.166903	2.2773e-05
SNX20	S-Trityl-L-cysteine	-0.154635	0.0289107
SNX20	ZG-10	-0.152674	0.00771911
SNX20	LY317615	-0.15263	7.3759e-05
SNX20	HG-5-113-01	-0.151181	0.0124228
SNX20	BX-795	-0.149569	0.00015969
SNX20	Camptothecin	-0.148085	0.000147483
SNX20	XMD8-92	-0.147082	0.060466
SNX20	KIN001-266	-0.146983	0.000491015
SNX20	VX-680	-0.146579	0.0595451
SNX20	PFI-1	-0.142746	0.00047196
SNX20	Temsirolimus	-0.136188	0.000896845
SNX20	Nutlin-3a (-)	-0.134307	0.00113437
SNX20	Z-LLNle-CHO	-0.133004	0.0433609
SNX20	Shikonin	-0.132587	0.00264582
SNX20	KU-55933	-0.131338	0.00497125
SNX20	GDC0941	-0.130754	0.00245469
SNX20	Ruxolitinib	-0.128883	0.00175798
SNX20	Etoposide	-0.128515	0.00174176
SNX20	AZD6482	-0.127407	0.00110244
SNX20	Gemcitabine	-0.123255	0.00388203
SNX20	MK-2206	-0.122399	0.00655702
SNX20	XMD11-85h	-0.119421	0.28436
SNX20	Temozolomide	-0.119024	0.0114068
SNX20	CGP-60474	-0.118444	0.106712
SNX20	HG-6-64-1	-0.118175	0.00398982
SNX20	NU-7441	-0.11749	0.0342121
SNX20	QS11	-0.117166	0.0255902
SNX20	Roscovitine	-0.116409	0.381948
SNX20	Nilotinib	-0.114732	0.00858783
SNX20	ZM-447439	-0.114	0.00607785
SNX20	Cyclopamine	-0.113521	0.200438
SNX20	Bexarotene	-0.112474	0.0276161
SNX20	MP470	-0.108866	0.00876346
SNX20	Mitomycin C	-0.10849	0.0137571
SNX20	Tivozanib	-0.106762	0.0187342
SNX20	VX-11e	-0.103579	0.013511
SNX20	OSU-03012	-0.102305	0.0192831
SNX20	JNK-9L	-0.0993283	0.035451
SNX20	GW843682X	-0.0986725	0.221767
SNX20	A-770041	-0.0951021	0.203472
SNX20	A-443654	-0.0916869	0.521623
SNX20	SN-38	-0.0885625	0.0286336
SNX20	NSC-207895	-0.0868008	0.0358064
SNX20	YM155	-0.0860732	0.0583417
SNX20	VX-702	-0.0826189	0.511168
SNX20	Bosutinib	-0.0806072	0.0846985
SNX20	Obatoclax Mesylate	-0.0794889	0.0712978
SNX20	BI-2536	-0.0783814	0.422639
SNX20	Axitinib	-0.0767713	0.106925
SNX20	Rapamycin	-0.0751958	0.500028
SNX20	Tipifarnib	-0.0751747	0.178668
SNX20	Vinorelbine	-0.0724384	0.146887
SNX20	Lenalidomide	-0.0709716	0.255773
SNX20	PD-0332991	-0.0663985	0.194745
SNX20	JNJ-26854165	-0.0638982	0.183872
SNX20	Cytarabine	-0.0637865	0.186121
SNX20	Crizotinib	-0.0636319	0.647082
SNX20	Bleomycin	-0.0609123	0.242686
SNX20	GDC0449	-0.059294	0.491312
SNX20	FMK	-0.0547185	0.396634
SNX20	AUY922	-0.0536577	0.290378
SNX20	CMK	-0.0493327	0.691398
SNX20	Tamoxifen	-0.047531	0.661948
SNX20	AZ628	-0.0466049	0.568499
SNX20	GW-2580	-0.0454444	0.877153
SNX20	Paclitaxel	-0.0452767	0.704023
SNX20	JW-7-52-1	-0.0425581	0.69811
SNX20	GSK-650394	-0.0410554	0.57765
SNX20	HG-5-88-01	-0.0404513	0.801827
SNX20	Doxorubicin	-0.0403137	0.537139
SNX20	(5Z)-7-Oxozeaenol	-0.0349201	0.431478
SNX20	WZ-1-84	-0.0337251	0.698444
SNX20	Zibotentan	-0.0316097	0.915835
SNX20	PD-173074	-0.0309888	0.849616
SNX20	Pazopanib	-0.029848	0.618108
SNX20	BEZ235	-0.0267839	0.620895
SNX20	Bortezomib	-0.0263285	0.78286
SNX20	QL-VIII-58	-0.0250982	0.786523
SNX20	BMS-536924	-0.024358	0.762124
SNX20	CI-1040	-0.0234799	0.632324
SNX20	Bryostatin 1	-0.0230524	0.696374
SNX20	GSK269962A	-0.0197665	0.747776
SNX20	CCT018159	-0.0167415	0.78642
SNX20	GW 441756	-0.0150529	0.963157
SNX20	KIN001-055	-0.00867671	0.924232
SNX20	TAE684	-0.00827523	0.961244
SNX20	Pyrimethamine	-0.00721587	0.964197
SNX20	CGP-082996	-0.00678743	0.960731
SNX20	YK 4-279	-0.00672645	0.928263
SNX20	EX-527	-0.00621393	0.966429
SNX20	Midostaurin	-0.00501473	0.927251
SNX20	Talazoparib	0.000295999	0.995939
SNX20	Imatinib	0.00645733	0.979944
SNX20	TW 37	0.00826432	0.889904
SNX20	Cisplatin	0.00854862	0.892483
SNX20	Dasatinib	0.00976362	0.903134
SNX20	Dabrafenib	0.0100631	0.845408
SNX20	Embelin	0.0115245	0.884785
SNX20	WH-4-023	0.0173468	0.856501
SNX20	MLN4924	0.0176093	0.789317
SNX20	CP724714	0.0186763	0.773419
SNX20	TGX221	0.0212406	0.772271
SNX20	MG-132	0.0216201	0.852022
SNX20	Veliparib	0.0224118	0.772586
SNX20	SB52334	0.0279294	0.596688
SNX20	PF-562271	0.0293893	0.632164
SNX20	AMG-706	0.0342478	0.596409
SNX20	EHT 1864	0.0356934	0.609767
SNX20	UNC1215	0.0402505	0.43915
SNX20	PLX4720	0.0441498	0.296978
SNX20	AS601245	0.0444017	0.415289
SNX20	PF-4708671	0.0451663	0.636298
SNX20	SB590885	0.0457492	0.363046
SNX20	piperlongumine	0.0459379	0.300207
SNX20	GNF-2	0.0490616	0.839532
SNX20	rTRAIL	0.0491821	0.493157
SNX20	SGC0946	0.0508507	0.325558
SNX20	Olaparib	0.0516592	0.239607
SNX20	SL 0101-1	0.0538506	0.473825
SNX20	LFM-A13	0.0570533	0.246328
SNX20	Epothilone B	0.0581679	0.242122
SNX20	681640	0.0589276	0.313957
SNX20	Lisitinib	0.0612152	0.292211
SNX20	SB 505124	0.0642298	0.336587
SNX20	Thapsigargin	0.0691499	0.214007
SNX20	PHA-665752	0.0712626	0.607565
SNX20	AKT inhibitor VIII	0.0746019	0.0856567
SNX20	KIN001-135	0.0757044	0.439706
SNX20	BMS-509744	0.0762869	0.394366
SNX20	Saracatinib	0.0778463	0.340593
SNX20	FH535	0.0782521	0.0776896
SNX20	SB 216763	0.0845077	0.0741601
SNX20	CHIR-99021	0.0882864	0.0178447
SNX20	RDEA119	0.0891249	0.0139647
SNX20	Elesclomol	0.0913676	0.0294091
SNX20	PD-0325901	0.0967043	0.0131648
SNX20	selumetinib	0.0981702	0.00663474
SNX20	BIRB 0796	0.0981849	0.0357498
SNX20	FTI-277	0.099274	0.0127634
SNX20	CCT007093	0.100535	0.0131685
SNX20	AG-014699	0.104396	0.0097535
SNX20	Bicalutamide	0.106949	0.00900663
SNX20	IOX2	0.107078	0.0325656
SNX20	NSC-87877	0.107637	0.0318093
SNX20	RO-3306	0.117598	0.00348699
SNX20	BMS-754807	0.120031	0.0086064
SNX20	Erlotinib	0.12203	0.0785136
SNX20	Gefitinib	0.126169	0.0012211
SNX20	Afatinib	0.128881	0.000284411
SNX20	BMS-708163	0.136595	0.000337637
SNX20	GSK1904529A	0.141225	0.000609986
SNX20	XAV939	0.141394	0.000135263
SNX20	Cetuximab	0.144393	0.000139446
SNX20	Trametinib	0.15065	2.3511e-05
SNX20	Bleomycin (50 uM)	0.15155	1.666e-05
SNX20	Lapatinib	0.167037	0.00501553
SNX20	JNK Inhibitor VIII	0.173773	7.8537e-06
SNX20	Docetaxel	0.208192	8.62138e-09
SNX20	17-AAG	0.211162	3.40242e-09

## Sheet: Sheet1
symbol	drug	cor	fdr
SNX20	I-BET-762	-0.434023	3.52745e-42
SNX20	KIN001-260	-0.417556	2.2734e-38
SNX20	CAL-101	-0.4116	5.43879e-37
SNX20	PIK-93	-0.405738	2.18376e-36
SNX20	PHA-793887	-0.400694	1.64362e-35
SNX20	BIX02189	-0.389058	7.88657e-33
SNX20	TPCA-1	-0.387348	6.5912e-33
SNX20	NG-25	-0.385023	2.41764e-32
SNX20	QL-XI-92	-0.369127	1.74011e-29
SNX20	KIN001-244	-0.368138	5.48482e-29
SNX20	TG101348	-0.368051	1.75641e-29
SNX20	TL-1-85	-0.36724	3.24864e-29
SNX20	BHG712	-0.363183	1.86522e-28
SNX20	NPK76-II-72-1	-0.36122	1.52608e-28
SNX20	VNLG/124	-0.353775	3.7871e-26
SNX20	Methotrexate	-0.352621	6.05351e-25
SNX20	KIN001-236	-0.352285	2.0514e-26
SNX20	JW-7-24-1	-0.350801	1.23138e-26
SNX20	ZSTK474	-0.343355	3.21091e-25
SNX20	THZ-2-49	-0.342064	1.36426e-24
SNX20	5-Fluorouracil	-0.341075	1.42587e-24
SNX20	Tubastatin A	-0.340541	6.28184e-25
SNX20	CP466722	-0.339683	7.31415e-25
SNX20	Navitoclax	-0.338584	7.37381e-23
SNX20	Vorinostat	-0.333613	3.25815e-22
SNX20	KIN001-102	-0.332922	6.65352e-24
SNX20	AZD7762	-0.331618	6.70583e-21
SNX20	BX-912	-0.330295	1.44225e-23
SNX20	AT-7519	-0.326684	7.15619e-23
SNX20	AICAR	-0.325815	4.1555e-20
SNX20	OSI-027	-0.323876	3.08725e-22
SNX20	XMD13-2	-0.323327	2.1127e-22
SNX20	PI-103	-0.319954	1.12764e-21
SNX20	SNX-2112	-0.319172	1.53175e-21
SNX20	OSI-930	-0.317174	9.25809e-21
SNX20	Y-39983	-0.316437	6.67072e-21
SNX20	QL-X-138	-0.310902	2.82396e-20
