# Supplementary material for: SNX20AR/MiRNA-301a-3p/SNX20 Axis Associated With Cell Proliferation and Immune Infiltration in Lung Adenocarcinoma
Source: Front Mol Biosci. 2021 Sep 17;8:744363. doi: 10.3389/fmolb.2021.744363 (PMC8484765; doi:10.3389/fmolb.2021.744363)
Supplement: Supplementary file 7 [file Table5.xlsx]

## Sheet: ENCORI_hg19_CLIP-seq_miRNA-targ
The lncRNAs that binding with miRNA-301a-3p
miRNAid	miRNAname	miRNAname	geneName	geneType	chromosome	start	end	strand	clipExpNum	degraExpNum	RBP	merClass	miRseq	align	targetSeq	pancancerNum
MIMAT0000688	hsa-miR-301a-3p	hsa-miR-301a-4p	AL603962.1	sense_intronic	chr1	10044401	10044423	+	1	0	AGO1-4	8mer	cgaaACUGUUAUGAUAACGUGAc	|||: ||:|:|||||||	agccUGAUCCUAUUGUUGCACUa	0
MIMAT0000688	hsa-miR-301a-3p	hsa-miR-301a-4p	PINK1-AS	antisense	chr1	20978368	20978390	-	4	0	AGO1-4	7mer-m8	cgaaaCUGUUAUGAUAACGUGAc	||: | :| ||||||||	gcugaGAUCACGCCAUUGCACUc	6
MIMAT0000688	hsa-miR-301a-3p	hsa-miR-301a-4p	AC022107.1	TEC	chr5	68484818	68484839	-	2	0	AGO1-4,AGO2	7mer-m8	cgaaacuGUUAUGAUAACGUGAc	||:| :| |||||||	acgcuucCAGU-UUCUUGCACUg	6
MIMAT0000688	hsa-miR-301a-3p	hsa-miR-301a-4p	CKMT2-AS1	antisense	chr5	80533844	80533864	-	5	0	AGO1,AGO1-4,AGO2	7mer-m8	cgAAACUGUUAUGAUAACGUGAc	||| :|||| :|||||||	cuUUUUCUAAUA--GUUGCACUu	7
MIMAT0000688	hsa-miR-301a-3p	hsa-miR-301a-4p	TMEM161B-AS1	antisense	chr5	87578570	87578592	+	2	0	AGO1-4,AGO2	7mer-m8	cgaaacuGUUAUGAUAACGUGAc	|| :|| |||||||	ccagcauCACCGCUCUUGCACUc	2
MIMAT0000688	hsa-miR-301a-3p	hsa-miR-301a-4p	HCG18	antisense	chr6	30268775	30268797	-	1	0	AGO1-4	7mer-m8	cgaaaCUGUUAUGAUAACGUGAc	||: | :| ||||||||	gcugaGAUCACGCCAUUGCACUc	4
MIMAT0000688	hsa-miR-301a-3p	hsa-miR-301a-4p	HCG18	antisense	chr6	30272487	30272509	-	1	0	AGO1-4	7mer-m8	cgaaaCUGUUAUGAUAACGUGAc	||: : |: ||||||||	gcugaGAUCGCAUCAUUGCACUc	4
MIMAT0000688	hsa-miR-301a-3p	hsa-miR-301a-4p	HCG18	antisense	chr6	30282055	30282077	-	2	0	AGO1-4	7mer-m8	cgaaacuguuaugaUAACGUGAc	||||||||	uuaagggauuuggaAUUGCACUu	4
MIMAT0000688	hsa-miR-301a-3p	hsa-miR-301a-4p	AL591030.1	lincRNA	chr6	77271153	77271178	+	1	0	AGO2	8mer	cgaaACUG--UUAUG-AUAACGUGAc	|||| ||||: | |||||||	auacUGACAGAAUAUAUUUUGCACUa	0
MIMAT0000688	hsa-miR-301a-3p	hsa-miR-301a-4p	AGPAT4-IT1	TEC	chr6	161582502	161582524	-	2	0	AGO2	8mer	cgaaaCUGU-UAUGAUAACGUGAc	|:|| | || |||||||	cugcaGGCACAGAC-CUUGCACUa	7
MIMAT0000688	hsa-miR-301a-3p	hsa-miR-301a-4p	HOXA11-AS	antisense	chr7	27226626	27226647	+	1	0	AGO2	7mer-m8	cgAAACUGUUAUGAUAACGUGAc	| | |: :|: |||||||||	aaUCUAAUCGUG-UAUUGCACUg	5
MIMAT0000688	hsa-miR-301a-3p	hsa-miR-301a-4p	SLC26A4-AS1	antisense	chr7	107297523	107297547	-	1	0	AGO2	7mer-m8	cgaAACUGUUAUGAU--AACGUGAc	||| :| | :|| |||||||	uugUUGUUAUUUUUAUCUUGCACUc	7
MIMAT0000688	hsa-miR-301a-3p	hsa-miR-301a-4p	SLC26A4-AS1	antisense	chr7	107297566	107297590	-	1	0	AGO2	7mer-m8	cgaaACUGUUAUG--AUAACGUGAc	| |: |||| | |||||||	ucagUAAUCAUACAGUUUUGCACUc	7
MIMAT0000688	hsa-miR-301a-3p	hsa-miR-301a-4p	AP006248.5	TEC	chr8	17356503	17356528	+	5	0	AGO1-4,AGO2	7mer-m8	cgaAACUGUUAUGA---UAACGUGAc	|| ||: | || |||||||	aagUUCACGUUUCUUGCUUUGCACUg	0
MIMAT0000688	hsa-miR-301a-3p	hsa-miR-301a-4p	RBPMS-AS1	antisense	chr8	30239985	30240006	-	1	0	AGO1-4	7mer-m8	cgaaACUGUUAUGAUAACGUGAc	||:||: || |||||||	uaacUGGCAGCUCU-UUGCACUg	17
MIMAT0000688	hsa-miR-301a-3p	hsa-miR-301a-4p	AC011632.1	antisense	chr8	75711062	75711086	-	2	0	AGO2	7mer-m8	cgAAACU-GUUAUGAU-AACGUGAc	||| | || || : |||||||	ugUUUAAGCAUUAAAGUUUGCACUg	2
MIMAT0000688	hsa-miR-301a-3p	hsa-miR-301a-4p	AP003469.4	lincRNA	chr8	102181365	102181387	-	1	0	AGO2	8mer	cgaAACUGUUAUGAUAACGUGAc	|| | |: ||||||||	guaUUCAGCCUGGAAUUGCACUa	2
MIMAT0000688	hsa-miR-301a-3p	hsa-miR-301a-4p	CASC19	processed_transcript	chr8	128231086	128231108	-	4	0	AGO1-4,AGO2	7mer-m8	cgaAACUGUUAUGAUAACGUGAc	| ||| |: :|||||||	acaUCGACUUUGAAGUUGCACUg	1
MIMAT0000688	hsa-miR-301a-3p	hsa-miR-301a-4p	AL158206.1	sense_overlapping	chr9	19454930	19454954	+	13	0	AGO1-4,AGO2	7mer-m8	cgAAACU--GUUAUGAUAACGUGAc	||||| ::: :|| |||||||	cuUUUGAAGUGGAGCUUUUGCACUu	6
MIMAT0000688	hsa-miR-301a-3p	hsa-miR-301a-4p	AL845472.1	lincRNA	chr9	45363904	45363927	+	3	0	AGO1,AGO2	8mer	cgaaacuGUUAUGAU-AACGUGAc	|| ||| |||||||	uggccuuCAUCCCUAGUUGCACUa	2
MIMAT0000688	hsa-miR-301a-3p	hsa-miR-301a-4p	AL158825.2	sense_intronic	chr9	77624863	77624885	-	5	0	AGO1,AGO2	8mer	cgaaACUGUUAU-GAUAACGUGAc	|||: || || |||||||	uacaUGAU-CUACCUUUUGCACUa	2
MIMAT0000688	hsa-miR-301a-3p	hsa-miR-301a-4p	AC007066.2	sense_overlapping	chr9	125701164	125701185	+	2	0	AGO2	7mer-m8	cgaaACUGUUAUGAUAACGUGAc	| | || |:| |||||||	cagaUAAAAACAUU-UUGCACUu	4
MIMAT0000688	hsa-miR-301a-3p	hsa-miR-301a-4p	LINC00963	processed_transcript	chr9	132266899	132266922	+	2	0	AGO1-4	7mer-m8	cgAAACUGU-UAUGAUAACGUGAc	| |||:: | | ||||||||	aaUCUGAUGCCUCCCAUUGCACUg	13
MIMAT0000688	hsa-miR-301a-3p	hsa-miR-301a-4p	PRKCQ-AS1	processed_transcript	chr10	6626088	6626112	+	3	0	AGO2	8mer	cgAAACUGUUAUGAU--AACGUGAc	|| || :| || | |||||||	gcUUGGAGGAAACCAGUUUGCACUa	4
MIMAT0000688	hsa-miR-301a-3p	hsa-miR-301a-4p	PCAT5	lincRNA	chr10	36085747	36085768	+	1	0	AGO2	7mer-m8	cgaaACUGUUAUGAUAACGUGAc	|| :: ||| |||||||	ucccUGCUGUCACU-UUGCACUu	3
MIMAT0000688	hsa-miR-301a-3p	hsa-miR-301a-4p	LINC00839	lincRNA	chr10	42989956	42989977	+	2	0	AGO2	7mer-m8	cgaaacuguuaUGAUAACGUGAc	||| |||||||	cccugauucccACU-UUGCACUu	2
MIMAT0000688	hsa-miR-301a-3p	hsa-miR-301a-4p	DLG5-AS1	processed_transcript	chr10	79687854	79687875	+	1	0	AGO2	7mer-m8	cgaaacUGUUAUGAUAACGUGAc	|: | | | |||||||	aagaguAUCAGAAU-UUGCACUu	1
MIMAT0000688	hsa-miR-301a-3p	hsa-miR-301a-4p	NUTM2B-AS1	antisense	chr10	81557647	81557666	-	2	0	AGO2	7mer-m8	cgAAACUGUUAUGAUAACGUGAc	|||||: || ||||||||	aaUUUGAU--UA-AAUUGCACUc	3
MIMAT0000688	hsa-miR-301a-3p	hsa-miR-301a-4p	NUTM2A-AS1	antisense	chr10	89079820	89079839	-	3	0	AGO2	7mer-m8	cgAAACUGUUAUGAUAACGUGAc	|||||: || ||||||||	aaUUUGAU--UA-AAUUGCACUc	3
MIMAT0000688	hsa-miR-301a-3p	hsa-miR-301a-4p	AL133355.1	sense_overlapping	chr10	105637381	105637401	-	1	0	AGO1-4	8mer	cgAAACUGUUAUGAUAACGUGAc	|| |: : || |||||||	acUUCUAUUGAAC--UUGCACUa	13
MIMAT0000688	hsa-miR-301a-3p	hsa-miR-301a-4p	AP006621.5	TEC	chr11	780704	780723	+	1	0	AGO1-4	7mer-m8	cgaAACUGUUAUGAUAACGUGAc	||| ||: || |||||||	cccUUG-CAG-CCU-UUGCACUu	3
MIMAT0000688	hsa-miR-301a-3p	hsa-miR-301a-4p	H19	processed_transcript	chr11	2016693	2016717	-	10	0	AGO1-4	7mer-m8	cgAAAC-UG-UUAUGAUAACGUGAc	|||| || || | |||||||	aaUUUGCACUAAGUCAUUUGCACUg	3
MIMAT0000688	hsa-miR-301a-3p	hsa-miR-301a-4p	KCNQ1OT1	antisense	chr11	2706689	2706711	-	6	0	AGO1-4,AGO2	7mer-m8	cgAAACUGUUAUGAU-AACGUGAc	| ||| :||: | |||||||	ccUGUGA-GAUGGGAGUUGCACUg	4
MIMAT0000688	hsa-miR-301a-3p	hsa-miR-301a-4p	AC084117.1	sense_intronic	chr11	18428209	18428231	+	1	0	AGO2	7mer-m8	cgaaaCUGUUAUGAUAACGUGAc	||: : || ||||||||	gcugaGAUCGCACCAUUGCACUc	4
MIMAT0000688	hsa-miR-301a-3p	hsa-miR-301a-4p	AP003068.4	TEC	chr11	64886331	64886352	+	1	0	AGO1-4	7mer-m8	cgaaaCUGUUAUGAUAACGUGAc	||| | | ||||||||	ucugcGACCCU-CCAUUGCACUu	2
MIMAT0000688	hsa-miR-301a-3p	hsa-miR-301a-4p	NEAT1	lincRNA	chr11	65194635	65194660	+	13	0	AGO1-4	7mer-m8	cgaaaCUGUUAUGAU---AACGUGAc	||| :| ||: |||||||	gguggGACUGUUCUGUCCUUGCACUg	5
MIMAT0000688	hsa-miR-301a-3p	hsa-miR-301a-4p	NEAT1	lincRNA	chr11	65204086	65204109	+	11	0	AGO1-4	7mer-m8	cgaaacUGUUAUG-AUAACGUGAc	|||: : | |||||||	caccacACAGCCUGUCUUGCACUg	5
MIMAT0000688	hsa-miR-301a-3p	hsa-miR-301a-4p	NEAT1	lincRNA	chr11	65208260	65208282	+	7	0	AGO1-4	7mer-m8	cgaaaCUGUUAUGAUAACGUGAc	||| : || ||||||||	gcugaGACCGCACCAUUGCACUc	5
MIMAT0000688	hsa-miR-301a-3p	hsa-miR-301a-4p	NEAT1	lincRNA	chr11	65210836	65210858	+	13	0	AGO1-4	7mer-m8	cgaaacuguuaugauAACGUGAc	|||||||	ccgcugucuucuuguUUGCACUg	5
MIMAT0000688	hsa-miR-301a-3p	hsa-miR-301a-4p	AC010186.4	processed_transcript	chr12	9806365	9806388	+	1	0	AGO2	7mer-m8	cgaaacUGUU-AUGAUAACGUGAc	|||| |:: ||||||||	cugacuACAAGUGUGAUUGCACUu	9
MIMAT0000688	hsa-miR-301a-3p	hsa-miR-301a-4p	AC092821.3	processed_transcript	chr12	9806365	9806388	+	1	0	AGO2	7mer-m8	cgaaacUGUU-AUGAUAACGUGAc	|||| |:: ||||||||	cugacuACAAGUGUGAUUGCACUu	0
MIMAT0000688	hsa-miR-301a-3p	hsa-miR-301a-4p	AC048344.4	sense_intronic	chr12	32262080	32262105	+	2	0	AGO2	7mer-m8	cgaaaCUGUUAUGA---UAACGUGAc	||:| | || ||||||||	cuaggGAUAUUUCUGUCAUUGCACUu	3
MIMAT0000688	hsa-miR-301a-3p	hsa-miR-301a-4p	AC074032.1	antisense	chr12	50559306	50559328	+	1	0	AGO2	7mer-m8	cgaaacuguuAUGAUAACGUGAc	||:| |||||||	uaagcaucuuUAUUUUUGCACUu	4
MIMAT0000688	hsa-miR-301a-3p	hsa-miR-301a-4p	HOTAIR	antisense	chr12	54356628	54356649	-	1	0	AGO2	7mer-m8	cgaaacUGUUAUGAUAACGUGAc	||:: ||| |||||||	cugcaaACGGGACU-UUGCACUc	1
MIMAT0000688	hsa-miR-301a-3p	hsa-miR-301a-4p	AC025569.1	antisense	chr12	70933910	70933931	+	1	0	AGO1-4	7mer-m8	cgaAACUGUUAUGAUAACGUGAc	|| |:| : | |||||||	guaUUCAUACAGAU-UUGCACUc	6
MIMAT0000688	hsa-miR-301a-3p	hsa-miR-301a-4p	AC079174.2	antisense	chr12	106645174	106645196	+	1	0	AGO1-4	7mer-m8	cgaaacuguuaUGAUAACGUGAc	|| ||||||||	gagcccuguucACCAUUGCACUc	4
MIMAT0000688	hsa-miR-301a-3p	hsa-miR-301a-4p	AC004812.2	antisense	chr12	120556661	120556683	+	2	0	AGO1-4	7mer-m8	cgaaACUGUUAUGAUAACGUGAc	| | ::| | |||||||	uuacUCAAGGUCAUUUUGCACUg	2
MIMAT0000688	hsa-miR-301a-3p	hsa-miR-301a-4p	LINC01089	lincRNA	chr12	122233247	122233269	-	6	0	AGO1-4,AGO2	7mer-m8	cgaaacuguuauGAUAACGUGAc	| ||||||||	ugcuuccaaccuCCAUUGCACUg	2
MIMAT0000688	hsa-miR-301a-3p	hsa-miR-301a-4p	AC073857.1	TEC	chr12	123636902	123636924	-	9	0	AGO1,AGO2	8mer	cgaaacuguuauGAUAACGUGAc	:| |||||||	gaccaucucucuUUCUUGCACUa	1
MIMAT0000688	hsa-miR-301a-3p	hsa-miR-301a-4p	TMEM132D-AS1	antisense	chr12	129596029	129596054	+	1	0	AGO2	7mer-m8	cgaaaCUG-UUAUGA-U-AACGUGAc	||| : | || | |||||||	ugacgGACUGCUUCUCAUUUGCACUg	2
MIMAT0000688	hsa-miR-301a-3p	hsa-miR-301a-4p	AC131009.4	TEC	chr12	132382066	132382089	+	2	0	AGO1-4	7mer-m8	cgaAACUGUUAUGAU-AACGUGAc	|| | |:||: : |||||||	cacUUAAGAGUAUAGUUUGCACUc	2
