# Supplementary material for: SNX20AR/MiRNA-301a-3p/SNX20 Axis Associated With Cell Proliferation and Immune Infiltration in Lung Adenocarcinoma
Source: Front Mol Biosci. 2021 Sep 17;8:744363. doi: 10.3389/fmolb.2021.744363 (PMC8484765; doi:10.3389/fmolb.2021.744363)
Supplement: Supplementary file 8 [file Table7.xlsx]

## Sheet: Sheet1
	LUAD
	coef	HR	95%CI_l	95%CI_u	p.value
B_cell	-4.888	0.008	0.001	0.098	0
CD8_Tcell	0.466	1.594	0.268	9.488	0.608
CD4_Tcell	3.414	30.401	1.974	468.135	0.014
Macrophage	-0.272	0.762	0.061	9.502	0.833
Neutrophil	0.672	1.958	9.037	104.214	0.74
Dendritic	0.595	1.813	0.414	7.935	0.43
SNX20	-0.382	0.682	0.452	1.029	0.068
