# Supplementary material for: SNX20AR/MiRNA-301a-3p/SNX20 Axis Associated With Cell Proliferation and Immune Infiltration in Lung Adenocarcinoma
Source: Front Mol Biosci. 2021 Sep 17;8:744363. doi: 10.3389/fmolb.2021.744363 (PMC8484765; doi:10.3389/fmolb.2021.744363)
Supplement: Supplementary file 9 [file Table8.xlsx]

## Sheet: Sheet1
	LUAD
	r	p
Activated CD8 T cell (Act _CD8)	0.542	***
Central memory CD8 T cell (Tcm _CD8)	0.498	***
Activated CD4 T cell (Act _CD4)	0.842	***
Central memory CD4T cell (Tcm _CD4)	0.404	***
Effector memory CD4 T cell (Tem _CD4)	0.415	***
T follicular helper cell(Tfh)	0.517	***
Gamma delta T cell (Tgd)	0.846	***
Type 1 T helper cell (Th1)	0.423	***
Type 17 T helper cell (Th17)	0.779	***
Type 2 T helper cell (Th2)	0.485	***
Regulatory T cell (Treg)	0.3	***
Activated B cell (Act _B)	0.782	***
Immature B cell (Imm _B)	0.683	***
Memory B cell (Mem _B)	0.797	***
natural killer cell (NK)	0.464	***
CD56bright natural killer cell (CD56bright)	0.726	***
CD56dim natural killer cell (CD56dim)	0.406	***
Myeloid derived suppressor cell (MDSC)	0.182	***
Natural killer T cell (NKT)	0.853	***
Activated dendtritic cell (Act _DC)	0.716	***
Plasmacytoid dendtritic cell (pDC)	0.62	***
Immature dendtritic cell (iDC)	0.516	***
Macrophage (Macrophage)	0.229	***
Eosinophi (Eosinophil)	0.736	***
Mast (Mast)	0.58	***
Monocyte(Monocyte)	0.46	***
Neutrophil (Neutrophil)	0.425	***
